# Supplementary material for: Biochemical and functional characterization of orf virus decapping protein OV71
Source: Virol J. 2025 Nov 27;22:407. doi: 10.1186/s12985-025-03028-7 (PMC12751338; doi:10.1186/s12985-025-03028-7)
Supplement: Supplementary file 1 — Supplementary Material 1 [file 12985_2025_3028_MOESM1_ESM.xlsx]

## Sheet: 工作表1
	S1 Table. Oligos used in this study
	Oligos used for cloning genes into prokaryotic expression vectors
	Oligo name	Sequence (5'-3')	Description
	F-NdeI OV71	atat catatg CGC ACG TAC ACG TCGC	Forward primer to amplify the orf virus OV71 and clone it into the NdeI/XhoI restriction sites in pET24a
	R-XhoI OV71	atat ctcgag TCGCGTGACGGCCGCGCCC	Reverse primer to amplify the orf virus OV71 and clone it into the NdeI/XhoI restriction sites in pET24a
	NdeI-D9 for	GCCGCATATGGGAATTACAATGGATGAG	Forward primer to amplify the vaccinia virus D9 and clone it into the NdeI/XhoI restriction sites in pET24a
	D9-XhoI rev	GGGGCTCGAGTTTACTATTAACTAGCATATTATAAATATAAGAC	Reverse primer to amplify the vaccinia virus D9 and clone it into the NdeI/XhoI restriction sites in pET24a
	BamHI-OV71-F(GST)	aaat ggatcc ATGCGCACGTACACGTCGC	Forward primer to amplify the orf virus OV71 and clone it into the BamHI/XhoI restriction sites in pGEX-6p-1
	XhoI-OV71-R(GST)	aaat ctcgag CTATCGCGTGACGGCCGCG	Reverse primer to amplify the orf virus OV71 and clone it into the BamHI/XhoI restriction sites in pGEX-6p-1
	OV71 mutagenesis oligos
	Oligo name	Sequence (5'-3')	Description
	E129Q/ E130Q for	ctgcGCGAGGTCGAGCAGCAGACCGGGCTG	Mutagenesis forward primer to induce mutations of E129QE130Q in the orf virus OV71 gene
	E129Q/ E130Q rev	CAGCCCGGTCTGCTGCTCGACCTCGCgcag	Mutagenesis reverse primer to induce mutations of E129QE130Q in the orf virus OV71 gene
	Oligos used for the generation of the DNA template for in vitro transcription
	Oligo name	Sequence (5'-3')	Description
	SP6-PCP For	ctagcATTTAGGTGACACTATAGAAtagggGGCACAGTCGAGGCTGatc	Forward primer to amplify the multiple cloning region of pcDNA3.1 and add an SP6 promoter region at the 5' end of the PCR product
	SP6-PCP Rev	CCCACTGCTTACTGGCTTATCG	Reverse primer that binds to the multiple cloning region of pcDNA3.1
	Oligos used for generating transfer plasmids construction of recombinant viruses
	Oligo name	Sequence (5'-3')	Description
	Primers for introducing connecting elements between the flanking OV70, EGFP, and the flanking OV72
	OV70-H5 for	GCTCGACTTCCGCAGCAACG	Forward primer to generate a fragment containing 3' region of the flanking ORFV70 linked to a downstream H5 promoter sequence
	OV70-H5-1 rev	CCCTCAAGAACCTTTGTATTTATTTTCAATTTTTGAAGGTTCGCGCGGCCCAATAATG	Reverse primer containing the first part of the H5 promoter region
	OV70-H5-2 rev	GATTATTTCTCGCTTTCAATTTAACACAACCCTCAAGAACCTTTGTATTTATTTTCAAT	Reverse primer containing the second part of the H5 promoter region
	OV70-Spacer-1 rev	GATATCGCGATAATGAAATTATTTATGATTATTTCTCGCTTTCAATTTAACACAAC	Reverse primer containing the first part of the spacer region between H5 promoter and EGFP
	OV70-Spacer-2 rev	TACGATACAAACTTAACGGATATCGCGATAATGAAATTATTTATGATTATTTCTC	Reverse primer containing the second part of the spacer region between H5 promoter and EGFP
	Spacer-EGFP-Terminator for	TTTCATTATCGCGATATCCGTTAAGTTTGTATCGTAATGGTGAGCAAGGGCGAGG	Forward primer to add a spacer region before EGFP
	Spacer-EGFP-Terminator rev	ATAAAAACAAGATAAAAAGTGCACGCATTTACTTGTACAGCTCGTCCATGCC	Reverse primer to add a terminator region downstream of EGFP
	Terminator-OV72 for	ATGCGTGCACTTTTTATCTTGTTTTTATCGCCTGCGCTGCTGGGGCG	Forward primer to add the EGFP terminator region upstream of the flanking OV72
	Terminator-OV72 rev	ACGAGGCCTCGCTGCGCCAG	Reverse primer to bind to the 3' end of the flanking OV72
	Primers for constructing vΔOV71
	HindIII-OV70 for	aagcttGCTCGACTTCCGCAGCAACG	Forward primer to introduce a HindIII restriction site at the 5' end of the flanking OV70 region
	BamHI-OV70 rev	ggatccTACGATACAAACTTAACGGATATCGCG	Reverse primer to introduce a BamHI restriction site at the 3' end of the spacer region downstream of the H5 promoter sequence
	BamHI-EGFP for	ggatccATGGTGAGCAAGGGCGAGGAG	Forward primer to introduce a BamHI restriction site at the 5' end of the EGFP
	EcoRI-EGFP rev	gaattcATAAAAACAAGATAAAAAGTGCACGCATTTACTTG	Reverse primer to introduce an EcoRI restriction site at the 3' end of the terminator region downstream of the EGFP
	EcoRI-OV72 for	gaattcCGCCTGCGCTGCTGGGGCG	Forward primer to introduce an EcoRI restriction site at the 5' end of the flanking OV72
	NotI-OV72 rev	gcggccgcCTTCATCCTGGACATGACCTGGAAC	Reverse primer to introduce a NotI restriction site at the 3' end of the flanking OV72
	Primers for constructing vflagOV71
	HindIII-OV71 for	aagcttACCACCGACGGGCTCGTGGTCG	Forward primer to introduce a HindIII restriction site at the 5' end of OV71
	P1-flag rev	GATGTCGTGGTCCTTGTAGTCGCCGTCGTGGTCCTTGTAGTCTCGCGTGACGGCCGCGCCC	Reverse primer to introduce the first part of the 3xFlag sequence
	BamHI-P2-flag rev	ggatccTCACTTGTCGTCGTCGTCCTTGTAGTCGATGTCGTGGTCCTTGTAGTCGCCG	Reverse primer to introduce the second part of the 3xFlag sequence, followed by a BamHI site
	BamHI-H5 for	ggatccAAAAATTGAAAATAAATACAAAGGTTCTTGAGGG	Forward primer to introduce a BamHI at the 5' end of the H5 promoter sequence
	NotI-OV72 rev	gcggccgcCTTCATCCTGGACATGACCTGGAAC	Reverse primer to introduce a NotI restriction site at the 3' end of the flanking OV72
	Recombinant virus_vOV71-rev
	HindIII-OV70 for	aagcttGCTCGACTTCCGCAGCAACG	Forward primer to introduce a HindIII restriction site at the 5' end of OV71
	NotI-OV72 rev	gcggccgcCTTCATCCTGGACATGACCTGGAAC	Reverse primer to introduce a NotI restriction site at the 3' end of the flanking OV72
	Recombinant virus_vOV71mu
	HindIII-OV70 for	aagcttGCTCGACTTCCGCAGCAACG	Forward primer to introduce a HindIII restriction site at the 5' end of OV71
	BamHI-OV71 rev	ggatccCTCGACCTCGCGCAGCACGCAC	The reverse primer that contains a BamHI site at its 3' end and binds to the position immediately upstream of the codon encoding E129
	BamHI-OV71 (E129/130) for	ggatccCAGCAGACCGGGCTGCGCGGCGACCAG	The forward primer that contains a BamHI site at its 5' end and introduces the mutation of E129QE130Q
	NotI-OV72 rev	gcggccgcCTTCATCCTGGACATGACCTGGAAC	Reverse primer to introduce a NotI restriction site at the 3' end of the flanking OV72
	Oligos used for RT-qPCR
	Oligo name	Sequence (5'-3')	Description	Reference
	goat ACTB for	CTTCCAGCCGTCCTTCCT	Forward primer to amplify a goat β-actin gene fragment
	goat ACTB rev	TGTTGGCATACAGGTCCTTTC	Reverse primer to amplify a goat β-Actin gene fragment
	goat SPP1 for	TGAGAATTGCAGTGATTTGC	Forward primer to amplify a goat SPP1 gene fragment
	goat SPP1 rev	TGAGATGGGTCAGGCTTTAG	Reverse primer to amplify a goat SPP1 gene fragment
	goat 18s rRNA for-2	GGTAGTGACGAAAAATAACAATACAGGAC	Forward primer to amplify a goat 18s rRNA gene fragment	GenBank: AM711869
	goat 18s rRNA rev-2	ATACGCTATTGGAGCTGGAATTACCGC	Reverse primer to amplify a goat 18s rRNA gene fragment	GenBank: AM711869
	human ACTB for	CATGTACGTTGCTATCCAGGC	Forward primer to amplify a human β-actin gene fragment
	human ACTB rev	CTCCTTAATGTCACGCACGAT	Reverse primer to amplify a human β-actin gene fragment
	human GAPDH for	CAACGGATTTGGTCGTATTGG	Forward primer to amplify a human GAPDH gene fragment
	human GAPDH rev	GCAACAATATCCACTTTACCAGAGTTAA	Reverse primer to amplify a human GAPDH gene fragment
	human 7SK for	CCCCTGCTAGAACCTCCAAAC	Forward primer to amplify a human 7SK gene fragment
	human 7SK rev	CACATGCAGCGCCTCATTT	Reverse primer to amplify a human 7SK gene fragment
	human 18s rRNA for-1	GGGAGGTAGTGACGAAAAATAACAAT	Forward primer to amplify a human 18s rRNA gene fragment	GenBank: M10098
	human 18s rRNA rev-1	TTGCCCTCCAATGGATCCT	Reverse primer to amplify a human 18s rRNA gene fragment	GenBank: M10098
	OV20 qPCR for	AATTGGACGACGTTTGCTGC	Forward primer to amplify an orf virus OV20.0 gene fragment	GenBank: EU327508
	OV20 qPCR rev	GGTGTCGGAGTTTTCGTCCT	Reverse primer to amplify an orf virus OV20.0 gene fragment	GenBank: EU327508
	OV71 qPCR for	GTTCGTGCACGCCTTCATC	Forward primer to amplify an orf virus OV71 gene fragment	GenBank: KP010355
	OV71 qPCR rev	CAGGGTGCAGGAAGACCAG	Reverse primer to amplify an orf virus OV71 gene fragment	GenBank: KP010355
	F1L qPCR for	CCCATGAAGGAGAAGAGCGG	Forward primer to amplify an orf virus F1L gene fragment
	F1L qPCR rev	AGGTGTTCACGCTGGAGAAG	Reverse primer to amplify an orf virus F1L gene fragment
	OV91-for primer	cacgagaacacgacggactgc	Forward primer to amplify an orf virus OV91 gene fragment
	OV91-rev primer	gtgtccgactacgacccgg	Reverse primer to amplify an orf virus OV91 gene fragment
